# Supplementary material for: Constitutively active CaMKII Drives B lineage acute lymphoblastic leukemia/lymphoma in tp53 mutant zebrafish
Source: PLoS Genet. 2023 Dec 20;19(12):e1011102. doi: 10.1371/journal.pgen.1011102 (PMC10766190; doi:10.1371/journal.pgen.1011102)
Supplement: S1 Data — (XLSX) [file pgen.1011102.s008.xlsx]

## Sheet: FLOW data (percent)
rag2:GFP	Erythrocytes	Lymphocytes	Myelomoncytes	Precursors			rag2:GFP	GFP + lymphocytes
1	68.5	11.02	14.72	2.95				8.3
2	55.79	16.64	18.82	4.48				13.6
3	56.55	13.97	21.64	2.86				16.9
4	43.08	15.83	34	3.34				15.8
	55.98	14.365	22.295	3.4075				23
	10.3846	2.49445	8.30446	0.744731				11
								12.98
rag2:EGFP-CA-CaMKII	Erythrocytes	Lymphocytes	Myelomoncytes	Precursors				14.5114
1	48.5	20.58	20.69	5.77				4.71716
2	50.26	17.64	28.34	3.32
3	61.78	19.44	11.21	3.66			rag2:EGFP-CA-CaMKII	GFP + lymphocytes
4	62.16	17.72	11.67	4.01				14.42
5	60.12	21.6	10.16	3.88				18.2
	56.564	19.396	16.414	4.128				14.96
	6.63203	1.74312	7.89325	0.954395				12.7
								20
rag2:EGFP-CA-CaMKII; tp53 mutant	Erythrocytes	Lymphocytes	Myelomoncytes	Precursors				16.056
1	28.05	35.97	22.85	8.51				2.97037
2	51.31	17.76	15.1	6.24
3	40.29	28.38	19.58	5.06			rag2:EGFP-CA-CaMKII; tp53 mutant	GFP + lymphocytes
4	50	25.53	15.89	4.68				15.4
5	59.71	17.15	15.52	2.77				32.3
	45.872	24.958	17.788	5.452				34.3
	12.1129	7.84343	3.34689	2.11631				31.4
								36.7
tp53 mutant	Erythrocytes	Lymphocytes	Myelomoncytes	Precursors				30.02
1	53.1	16.01	21.03	6.05				7.94128
2	48.25	16.75	33.05	2.95
	50.675	16.38	27.04	4.5
	3.42947	0.523259	8.49942	2.19203
rag2:GFP	GFP + populations
	Erythrocytes	Lymphocytes	Precursors	Myelomonocytes
	2.83	87.09	3.9	1.78	95.6
	8.7	77.7	6	2.9	95.3
	4.33	86.8	7.5	0.5	99.13
	5.28667	83.8633	5.8	1.72667
	3.04969	5.33957	1.80831	1.20089
rag2:EGFP-CA-CaMKII	GFP + populations
	Erythrocytes	Lymphocytes	Precursors	Myelomonocytes
	6.5	75.6	8.1	1.5
	4	76	9.4	0.19
	6.32	84.8	6.5	0.1
	2.8	80.5	4.8	0.7
	4.905	79.225	7.2	0.6225
	1.80705	4.33003	1.99165	0.641892
rag2:EGFP-CA-CaMKII; tp53 mutant	GFP + populations
	Erythrocytes	Lymphocytes	Precursors	Myelomonocytes
	2.7	85.6	3.6	0.8
	3.6	86.7	6.3	0.24
	7.3	80.1	5.6	0.3
	4.53333	84.1333	5.16667	0.446667
	2.4379	3.53601	1.40119	0.307463

## Sheet: HEMA3 stain data (percent)
Kidney Marrow
rag2:EGFP-CA-CaMKII; tp53 mutant	Erythroid	lymphoid	myeloid		rag2:EGFP-CA-CaMKII; tp53 het	Erythroid	lymphoid	myeloid		rag2:EGFP-CA-CaMKII; tp53 wild type	Erythroid	lymphoid	myeloid
	21	47	32			66	13	21			52	23	25
	26	43	31			49	25	27			50	27	23
	8	65	27			52	21	27			51	25	24
	20	51	29		average:	55.6667	19.6667	25		average:	51	25	24
average:	18.75	51.5	29.75		standard deviation:	9.07377	6.1101	3.4641		standard deviation:	1	2	1
standard deviation:	7.63217	9.57427	2.21736
Spleen
rag2:EGFP-CA-CaMKII; tp53 mutant	Erythroid	lymphoid	myeloid		rag2:EGFP-CA-CaMKII; tp53 het	Erythroid	lymphoid	myeloid		rag2:EGFP-CA-CaMKII; tp53 wild type	Erythroid	lymphoid	myeloid
	57	37	6			90	5	5			92	6	2
	65	29	6			91	7	3			83	12	4
	66	29	5			77	11	12			96.1	2.6	1.3
	58	32	10			86	7.66667	6.66667			90.3667	6.86667	2.43333
	61.5	31.75	6.75			7.81025	3.05505	4.72582			6.70099	4.75955	1.40119
	4.65475	3.77492	2.21736
Kidney Marrow Average					Spleen Average
	Erythrocytes	Lymphocytes	Myelomonocytes			Erythrocytes	Lymphocytes	Myelomonocytes
rag2:EGFP-CA-CaMKII; tp53 WT	0.51	0.25	0.24		rag2:EGFP-CA-CaMKII; tp53 WT	0.904	0.069	0.024
rag2:EGFP-CA-CaMKII; tp53 Het	0.556	0.197	0.25		rag2:EGFP-CA-CaMKII; tp53 Het	0.86	0.0767	0.067
rag2:EGFP-CA-CaMKII; tp53 Mut	0.1875	0.515	0.2975		rag2:EGFP-CA-CaMKII; tp53 Mut	0.615	0.3175	0.0675

## Sheet: Survival Data (percent)
Raw Survival Number
Month	rag2:EGFP-CA-CaMKII	tp53 mutant	rag2:EGFP-CA-CaMKII; tp53 mutant
1	235	58	52
2	235	58	52
3	235	58	52
4	235	58	50
5	235	58	42
6	235	57	38
7	235	57	32
8	235	57	29
9	235	57	25
10	235	57	22
11	235	56	17
12	235	56	15
Survival Percentage
Month	rag2:EGFP-CA-CaMKII	tp53 mutant	rag2:EGFP-CA-CaMKII; tp53 mutant
1	1	1	1
2	1	1	1
3	1	1	1
4	1	1	0.96
5	1	1	0.81
6	1	1	0.73
7	1	0.98	0.62
8	1	0.98	0.56
9	1	0.98	0.48
10	1	0.98	0.42
11	1	0.97	0.33
12	1	0.97	0.29

## Sheet: PI (percent)
Trial number:
1					2					3					4					5
	control	5uM KN93	10uM KN93			control	5uM KN93	10uM KN93			control	5uM KN93	10uM KN93			control	5uM KN93	10uM KN93			control	5uM KN93	10uM KN93
sub G1	7.79	8.7	15.55		sub G1	2.54	4.04	11.87		sub G1	5.84	6.57	14.24		sub G1	8.19	9.48	12.46		sub G1	2.57	3.27	9.97
G1	40.25	28.85	31.41		G1	43.27	30.91	36.51		G1	41.18	32.76	37.28		G1	43.76	30.56	41.44		G1	45.33	32.91	42.99
S	33.65	51.54	44.17		S	36.37	53.25	41.79		S	35.9	52.06	41.69		S	34.44	51.56	40.49		S	35.95	53.5	42.49
G2/M	18.05	10.94	8.68		G2/M	17.84	11.94	9.87		G2/M	17.18	8.83	6.85		G2/M	13.71	8.51	5.87		G2/M	16.33	10.51	10.03
Average:
sub G1					G1					S					G2/M
	Control	5uMkn93	10uM KN93			Control	5uMkn93	10uM KN93			Control	5uMkn93	10uM KN93			Control	5uMkn93	10uM KN93
	7.79	8.7	15.55			40.25	28.85	31.41			33.65	51.54	44.17			18.05	10.94	8.68
	2.54	4.04	11.87			43.27	30.91	36.51			36.37	53.25	41.79			17.84	11.94	9.87
	5.84	6.57	14.24			41.18	32.76	37.28			35.9	52.06	41.69			17.18	8.83	6.85
	8.19	9.48	12.46			43.76	30.56	41.44			34.44	51.56	40.49			13.71	8.51	5.87
	2.57	3.27	9.97			45.33	32.91	42.99			35.95	53.5	42.49			16.33	10.51	10.03
Average:	5.386	6.412	12.818			42.758	31.198	37.926			35.262	52.382	42.126			16.622	10.146	8.26
standard deviation:	2.73301	2.74641	2.15777			2.04092	1.68626	4.55173			1.15999	0.934302	1.34999			1.76062	1.44825	1.84402
S
all	p<0.01
G2/M
Con-5uM	p<0.01
Con-10uM	p<0.01

## Sheet: Cell Number
Cell Number: 1x105
Untreated						2.5uM KN93
Day 0	Day 1	Day 2	Day 3			Day 0	Day 1	Day 2	Day 3
4.29	4.71	8.06	13.3				3.51	6.64	7.9
5.39	4.81	7.06	13.1				4.29	6.64	7.12
4.6	4.66	6.7	15.2				3.14	6.54	7.53
4.97	6.39	7.06	14.8				3.5	5.75	6.8
	5.44	7.85	11.4				3.61	6.3925	7.3375
	5.49		12.8				0.484905	0.43092	0.47947
4.8125	5.25	7.346	13.4333
0.47486	0.667323	0.57981	1.38948
5uM KN93						10uM KN93
	Day 1	Day 2	Day 3				Day 1	Day 2	Day 3
	4.29	4.29	5.65				3.98	4.39	3.09
	3.87	4.87	5.18				3.98	3.87	3.03
	4.3	4.97	4.66				4.19	3.82	3.87
	2.3	4.92	4.66				2.25	3.82	2.62
	3.09		4.45				2.46	3.82	2.88
	3.57	4.7625	4.92				2.51		3.87
	0.8638	0.317634	0.48903				3.22833	3.944	3.22667
							0.907555	0.25026	0.524087

## Sheet: Annexin V and PI (percent)
	viable	necrotic	late apoptotic	early apoptotic
control 1	91.68	0.05	6.05	2.22
control 2	91.93	0.03	6.16	1.89
control 3	94.32	0.13	4.78	0.77
control 4	93.79	0.08	5.29	0.84
average:	92.93	0.0725	5.57	1.43
standard deviation:	1.32088	0.0434933	0.653452	0.734711
	viable	necrotic	late apoptotic	early apoptotic
5uM KN93 1	83.11	1.02	11.99	3.89
5uM KN93 2	82.06	0.99	13.23	3.72
5uM KN93 3	85.43	0.68	11.35	2.55
5uM KN93 4	86.24	0.91	10.35	2.5
average:	84.21	0.9	11.73	3.165
standard deviation:	1.95293	0.15384	1.20643	0.742541
	viable	necrotic	late apoptotic	early apoptotic
10uM KN93 1	71.9	0.48	22.4	5.22
10uM KN93 2	68.88	0.14	25.91	5.07
10uM KN93 3	66.91	0.42	31.59	1.08
10uM KN93 4	73	0.45	25.64	0.9
average:	70.1725	0.3725	26.385	3.0675
standard deviation:	2.78648	0.156924	3.81894	2.4008
